# Supplementary material for: ﻿A taxonomic study of Gandaritis flavomacularia and related species (Lepidoptera, Geometridae), with description of a new species from western China
Source: Zookeys. 2025 Oct 15;1255:333–41. doi: 10.3897/zookeys.1255.165076 (PMC12547425; doi:10.3897/zookeys.1255.165076)
Supplement: Supplementary material 1 — DNA sequence [file zookeys-1255-333_article-165076__-s001.txt]

>15862
GGCCGTTTTCTTTATTTTTGGATTTGAGCTGGCATAATCGGAACTTCTTTAAGATTATTAATCCGTGCTGAATTAGGAAACCCGGGATCTTTAATTGGAGATGATCAAATTTATAATACTATTGTTACAGCCCATGCTTTTATTATAATTTTTTTTATAGTAATACCTATTATAATTGGAGGATTTGGTAATTGATTAGTACCTTTAATACTTGGAGCCCCCGACATAGCATTCCCCCGAATAAATAATATAAGATTTTGGTTATTGCCCCCTTCAATTACCCTTTTAATCTCAAGAAGAATTGTAGAAAATGGAGCAGGAACTGGTTGAACGGTTTATCCTCCTTTATCTTCAAATATTGCCCATAGAGGAAGTTCTGTGGACTTAGCTATTTTTTCCCTACATTTAGCTGGTATTTCTTCAATCTTAGGAGCAATTAATTTTATCACAACTATCATTAATATACGTTTAAATAATATATTTTTTGATCAATTACCTTTATTTGTTTGAGCTGTTGGAATTACAGCTTTTTTATTACTACTATCTTTACCAGTCTTAGCTGGAGCCATCACAATATTATTAACAGACCGAAATCTTAATACTTCATTTTTTGACCCTGCTGGGGGAGGAGACCCTATTCTTTACCAACATTTATTTTGATTTTTTGGTCACCCTGGGAAGTTTAA
>15798
GGCCGTTACTTATTTTTGGATTTGAGCTGGCATAATCGGAACTTCTTTAAGATTATTAATCCGTGCTGAATTAGGAAACCCGGGATCTTTAATTGGAGATGATCAAATTTATAATACTATTGTTACAGCCCATGCTTTTATTATAATTTTTTTTATAGTAATACCTATTATAATTGGAGGATTTGGTAATTGATTAGTACCTTTAATACTTGGAGCCCCCGACATAGCATTCCCCCGAATAAATAATATAAGATTTTGGTTATTGCCCCCTTCAATTACCCTTTTAATCTCAAGAAGAATTGTAGAAAATGGAGCAGGAACTGGTTGAACGGTTTATCCTCCTTTATCTTCAAATATTGCCCATAGAGGAAGTTCTGTGGACTTAGCTATTTTTTCCCTACATTTAGCTGGTATTTCTTCAATCTTAGGAGCAATTAATTTTATCACAACTATCATTAATATACGTTTAAATAATATATTTTTTGATCAATTACCTTTATTTGTTTGAGCTGTTGGAATTACAGCTTTTTTATTACTACTATCTTTACCAGTCTTAGCTGGAGCCATCACAATATTATTAACAGACCGAAATCTTAATACTTCATTTTTTGACCCTGCTGGGGGAGGAGACCCTATTCTTTACCAACATTTATTTTGATTTTTTGGTCACCTGGGAAAGTTTAAA
>22602
GCCGTTTTCTTTATTTTTGGATTTGAGCCGGCATAATCGGAACTTCTTTAAGATTATTAATCCGTGCTGAATTAGGAAACCCGGGATCTTTAATTGGAGATGATCAAATTTATAATACTATTGTCACAGCCCATGCTTTTATTATAATTTTTTTTATAGTAATACCTATTATAATTGGAGGATTTGGTAATTGATTAGTACCTTTAATGCTTGGAGCCCCCGACATAGCATTCCCCCGAATAAATAATATAAGATTTTGGTTATTGCCCCCTTCAATTACCCTTTTAATCTCAAGAAGAATTGTAGAAAATGGAGCAGGAACTGGTTGAACGGTTTATCCTCCTTTATCTTCAAATATTGCCCATAGAGGAAGTTCTGTAGACTTAGCTATTTTTTCCCTACATTTAGCTGGTATTTCTTCAATCTTAGGAGCAATTAATTTTATCACAACTATCATTAATATACGTTTAAATAATATATTTTTTGATCAATTACCTTTATTTGTTTGAGCTGTTGGAATTACAGCTTTTTTATTACTACTATCTTTACCAGTCTTAGCTGGAGCCATCACAATACTATTAACAGACCGAAATCTTAATACTTCATTTTTTGACCCTGCTGGAGGAGGAGACCCTATTCTTTACCAACATTTATTTTGATTTTTTGGTCACCCTGGGAAGTTTAA
>22674
CGCGTTTTCTTTATTTCTGGATTTGAGCCGGCATAATCGGAACTTCTTTAAGATTATTAATCCGTGCTGAATTAGGAAACCCGGGATCTTTAATTGGAGATGATCAAATTTATAATACTATTGTCACAGCCCATGCTTTTATTATAATTTTTTTTATAGTAATACCTATTATAATTGGAGGATTTGGTAATTGATTAGTACCTTTAATGCTTGGAGCCCCCGACATAGCATTCCCCCGAATAAATAATATAAGATTTTGGTTATTGCCCCCTTCAATTACCCTTTTAATCTCAAGAAGAATTGTAGAAAATGGAGCAGGAACTGGTTGAACGGTTTATCCTCCTTTATCTTCAAATATTGCCCATAGAGGAAGTTCTGTAGACTTAGCTATTTTTTCCCTACATTTAGCTGGTATTTCTTCAATCTTAGGAGCAATTAATTTTATCACAACTATCATTAATATACGTTTAAATAATATATTTTTTGATCAATTACCTTTATTTGTTTGAGCTGTTGGAATTACAGCTTTTTTATTACTACTATCTTTACCAGTCTTAGCTGGAGCCATCACAATACTATTAACAGACCGAAATCTTAATACTTCATTTTTTGACCCTGCTGGAGGAGGAGACCCTATTCTTTACCAACATTTATTTTGATTTTTTGGTCACCCTGGAAGTTTAA
>22510
CCCTTTCTTTATTTTTGGATTTGAGCTGGTATAATTGGAACTTCTTTAAGATTACTAATTCGAGCTGAATTAGGAAACCCCGGATCTTTAATTGGAGATGACCAAATTTATAATACTATTGTCACAGCTCATGCTTTTATTATAATTTTTTTTATAGTAATACCTATTATAATTGGAGGATTTGGTAATTGATTAGTCCCTTTAATACTCGGAGCCCCCGACATAGCATTCCCCCGAATAAATAATATAAGATTTTGGTTATTGCCCCCTTCAATTACCCTTTTAGTCTCAAGAAGAATTGTAGAAAATGGAGCAGGAACTGGTTGAACAGTTTACCCCCCTCTATCTTCAAATATTGCCCATAGAGGAAGTTCTGTAGACTTAGCTATTTTTTCCCTACATTTAGCTGGTATTTCCTCAATCTTAGGAGCAATTAATTTTATTACAACTATTATTAATATACGTTTAAATAATATGTTTTTTGATCAATTACCTTTATTTGTCTGAGCTGTTGGAATCACAGCTTTTCTATTATTATTATCTTTACCTGTTTTAGCCGGAGCTATCACAATATTATTAACAGACCGAAATCTTAATACATCATTTTTTGACCCTGCTGGAGGAGGAGACCCTATTCTTTACCAACATTTATTTTGATTTTTTGGTCACCCTGGAAAGTTTAA
>22875
TCCCGCTTTTCTTTATTTTTGGATTTGAGCTGGTATAATTGGAACTTCTTTAAGATTACTAATTCGAGCTGAATTAGGAAACCCCGGATCTTTAATTGGAGATGACCAAATTTATAATACTATTGTCACAGCTCATGCTTTTATTATAATTTTTTTTATAGTAATACCTATTATAATTGGAGGATTTGGTAATTGATTAGTCCCTTTAATACTCGGAGCCCCCGACATAGCATTCCCCCGAATAAATAATATAAGATTTTGGTTATTGCCCCCTTCAATTACCCTTTTAGTCTCAAGAAGAATTGTAGAAAATGGAGCAGGAACTGGTTGAACAGTTTACCCCCCTCTATCTTCAAATATTGCCCATAGAGGAAGTTCTGTAGACTTAGCTATTTTTTCCCTACATTTAGCTGGTATTTCCTCAATCTTAGGAGCAATTAATTTTATTACAACTATTATTAATATACGTTTAAATAATATGTTTTTTGATCAATTACCTTTATTTGTCTGAGCTGTTGGAATCACAGCTTTTCTATTATTATTATCTTTACCTGTTTTAGCCGGAGCTATCACAATATTATTAACAGACCGAAATCTTAATACATCATTTTTTGACCCTGCTGGAGGAGGAGACCCTATTCTTTACCAACATTTATTTTGATTTTTTGGTCACCCTGGAAGTTTAAA
